# Supplementary material for: Smaller climatic niche shifts in invasive than non-invasive alien ant species
Source: Nat Commun. 2020 Oct 15;11:5213. doi: 10.1038/s41467-020-19031-1 (PMC7567077; doi:10.1038/s41467-020-19031-1)
Supplement: Supplementary file 5 — Supplementary Data 1 [file 41467_2020_19031_MOESM5_ESM.xlsx]

## Sheet: Sheet1
Species	D Overlap	Equivalency	Expansion	Native Occurrence	Non-Native Occurrence	Invasive Status (A=Alien, I=Invasive)	Global Dispersion (2=Regional, 3= Transcontinental, 4=global)	Native Rao Spatial Diversity	Native Hyper-volume Size
Amblyopone australis	0.137821	0	0	348	26	A	3	31.97	13133.2
Anochetus mayri	0.00980824	0	0.129092	815	51	A	2	22.74	11943.7
Brachymyrmex cordemoyi	0.25634	0	0.46933	13	109	A	3	23.25	5275.32
Brachymyrmex obscurior	0.0525555	0	0.947444	15	95	A	3	7.7	9315.2
Brachymyrmex patagonicus	0.149519	0	0.806808	31	165	A	2	20.17	9504.01
Brachyponera chinensis	0.0468914	0	0.269511	146	353	I	2	16.1	7715.68
Brachyponera sennaarensis	0.161583	0	0.554919	115	67	A	2	20.8	8624.82
Camponotus planatus	0.107773	0	0.576714	245	59	A	2	4.92	15668.8
Cardiocondyla emeryi	0.51159	0	0.0353425	63	436	A	4	19.6	7994.48
Cardiocondyla kagutsuchi	0.265199	0.00215789	0.733762	12	15	A	2	15.26	10746.2
Cardiocondyla mauritanica	0.28329	0	0.0396983	70	122	A	3	13.12	5862.14
Cardiocondyla nuda	0.362433	0	0	146	19	A	3	31.14	16611.7
Cardiocondyla venustula	0.064407	0	0.935593	22	28	A	2	8.02	3334.9
Cardiocondyla wroughtonii	0.531964	0	0.0253243	66	79	A	3	25.51	12101.3
Cyphomyrmex rimosus	0.184906	0	0	128	66	A	2	23.83	17457.4
Erromyrma latinodis	0.304051	0.023575	0	11	26	A	2	17.01	12266.2
Gnamptogenys triangularis	0.141812	0.00735897	0.0287476	23	11	A	2	20.1	14400
Hypoponera eduardi	0.16857	0	0.696086	192	38	A	3	9.93	5867.26
Hypoponera opaciceps	0.436995	0	0.0527763	41	284	A	3	21.46	11176.6
Hypoponera punctatissima	0.349942	0	0.189001	36	283	A	4	19.13	9812.37
Hypoponera ragusai	0.0389197	0	0.96108	20	25	A	3	8.16	4042.8
Lasius grandis	0.0909359	0	0.188939	124	106	A	2	2.83	5395.15
Lasius niger	0.25896	0	0.287896	2438	21	A	2	10.05	5587.26
Lepisiota canescens	0.144898	0	0.346925	51	19	A	2	19.83	7885.37
Linepithema humile	0.170598	0	0.651349	181	1076	I	3	12.93	7969.71
Monomorium bicolor	0.00438473	0	0.870237	43	11	A	2	23.68	11961.1
Monomorium floricola	0.52571	0	0.0384874	41	607	I	4	18.72	16502.3
Monomorium monomorium	0.313898	0	0.672665	24	12	A	3	3.54	4745.92
Monomorium pharaonis	0.50734	0.00319481	0.432584	15	228	I	4	19.87	7578.12
Monomorium subopacum	0.129546	0	0.809376	304	27	A	2	15.65	5430.01
Myrmica rubra	0.10081	0	0.0579303	1649	39	I	2	5.15	5036.67
Myrmica specioides	0.0232452	0	0.822942	289	17	A	2	5.95	5173.07
Nylanderia bourbonica	0.664668	0.086	0.0252014	16	267	A	3	14.52	8953.81
Nylanderia flavipes	0.0160559	0	0.35368	315	33	A	2	9.39	5664.77
Nylanderia fulva	0.535045	0	0.1187	75	32	A	2	10.19	8198.11
Nylanderia guatemalensis	0.0312326	0	0.417164	101	15	A	2	16.9	13912.7
Nylanderia jaegerskioeldi	0.119215	0	0.124154	52	57	A	2	18.83	7069.24
Nylanderia steinheili	0.0327652	0	0.679404	592	26	A	2	14.89	13419.9
Nylanderia vaga	0.419462	0	0.00483831	28	245	A	3	19.81	9165.97
Nylanderia vividula	0.219728	0	0.605562	110	57	A	3	15.67	7340.56
Ochetellus glaber	0.332996	0	0.523113	106	40	A	3	30.04	12592.8
Odontomachus haematodus	0.00372063	0	0.812947	150	11	A	2	19.75	13192.3
Odontomachus ruginodis	0.0466142	0	0.569776	121	121	A	2	10.68	15357.9
Odontomachus simillimus	0.141693	0	0	249	26	A	3	48.12	12578.4
Odontomachus troglodytes	0.00173372	0	0.979895	139	34	A	2	19.38	11257.6
Paratrechina longicornis	0.404006	0	0.0641364	140	1579	I	4	20.55	6818.4
Pheidole indica	0.070014	0	0.929986	12	187	A	3	10.29	6499.78
Pheidole megacephala	0.524387	0	0.0487434	199	710	I	4	19.58	7497.67
Pheidole obscurithorax	0.0786903	0	0.770271	37	33	A	2	15.52	10025.9
Platythyrea punctata	0.0278314	0	0.641536	228	39	A	2	11.32	13121.1
Ponera leae	0.0916669	0	0	157	24	A	2	13.76	7382.77
Pseudomyrmex elongatus	0.0585502	0	0	159	75	A	2	19.91	18774.9
Pseudomyrmex gracilis	0.318141	0	0	812	207	A	2	23.49	22025.1
Pseudoponera stigma	0.466458	0	0.133044	316	84	A	2	15.74	22222.2
Solenopsis geminata	0.640025	0	0.0752374	1405	163	I	4	22.14	15235.1
Solenopsis invicta	0.363406	0	0.406419	65	726	I	3	14.48	9369.13
Solenopsis richteri	0	0	1	18	27	I	2	11.3	5884.79
Strumigenys eggersi	0.215814	0	0	187	13	A	2	21.48	11279.4
Strumigenys godeffroyi	0.320416	0	0.197091	71	20	A	3	55.65	7656.32
Strumigenys ludovici	0.427944	0	0.216616	35	78	A	2	17.25	9005.5
Strumigenys margaritae	0	0	1	271	12	A	2	8.49	9060.62
Strumigenys maxillaris	0.232122	0.00934177	0.767878	11	88	A	2	6.82	4040.12
Strumigenys simoni	0	0	1	18	17	A	2	14.69	6150.3
Tapinoma melanocephalum	0.501743	0	0	95	915	I	4	17.36	17670.4
Tapinoma simrothi	0.0888995	0	0.115583	187	13	A	2	8.98	5817.95
Technomyrmex albipes	0.464147	0	0.0197266	76	272	I	3	19.96	17860.1
Technomyrmex brunneus	0.0315212	0	0.954456	12	15	A	2	14.43	12698
Technomyrmex difficilis	0.282206	0	0.272583	71	136	A	3	4.98	7012.94
Technomyrmex pallipes	0.488957	0	0.048115	89	93	A	2	20.34	8307.56
Technomyrmex vitiensis	0.101826	0	0.890257	11	191	A	3	20.32	6971
Tetramorium bicarinatum	0.807373	0.0678272	0	33	425	A	4	21.3	12281
Tetramorium caldarium	0.341392	0	0.416614	27	92	A	3	19.47	6144.47
Tetramorium delagoense	0.362834	0	0.245858	13	198	A	2	17.95	6003.43
Tetramorium immigrans	0.215273	0	0.241204	172	281	A	2	2.33	5791.89
Tetramorium insolens	0.23934	0	0.0531494	22	55	A	3	24.73	13663.4
Tetramorium lanuginosum	0.633603	0	0.0411705	48	157	A	3	27.8	13452.4
Tetramorium pacificum	0.356636	0	0	169	51	A	3	50.24	14329.3
Tetramorium sericeiventre	0.436939	0	0	221	105	A	2	23.15	10336.7
Tetramorium simillimum	0.62042	0	0.0863065	96	278	A	3	19.79	6612.89
Trichomyrmex destructor	0.103234	0	0.689764	23	335	I	4	4.19	7364.74
Trichomyrmex mayri	0.0111554	0	0	108	18	A	2	31.73	4708.49
Wasmannia auropunctata	0.612315	0	0.00169914	2398	1133	I	3	20.86	18312.9
